# Supplementary material for: Listeria monocytogenes in Traditional Ready‐to‐Eat Dry Meat Products From Zagreb, Croatia: Occurrence and Genotyping
Source: Int J Microbiol. 2026 Jul 10;2026:1946018. doi: 10.1155/ijm/1946018 (PMC13351617; doi:10.1155/ijm/1946018)
Supplement: Supplementary file 2 — Supporting Information 2 Table S2: Pairwise SNP distance matrix of the analyzed Listeria monocytogenes isolates. [file IJM-2026-1946018-s003.xlsx]

## Sheet: Sheet1
Supplementary Table S2. Pairwise SNP distance matrix of the analysed Listeria monocytogenes isolates
	LM35	LM36	LM38	LM43	LM44	LM17	LM22	LM24	LM31	LM8	LM9
LM35	0	8738	8764	8761	8209	9104	32572	7	32637	8179	8943
LM36	8738	0	80	77	5889	7369	32498	8741	32536	5859	6186
LM38	8764	80	0	7	5916	7394	32528	8767	32566	5886	6213
LM43	8761	77	7	0	5913	7391	32525	8764	32563	5883	6210
LM44	8209	5889	5916	5913	0	6736	30819	8214	30839	44	6017
LM17	9104	7369	7394	7391	6736	0	32793	9107	32853	6706	7494
LM22	32572	32498	32528	32525	30819	32793	0	32575	3222	30793	32544
LM24	7	8741	8767	8764	8214	9107	32575	0	32640	8184	8948
LM31	32637	32536	32566	32563	30839	32853	3222	32640	0	30813	32565
LM8	8179	5859	5886	5883	44	6706	30793	8184	30813	0	5987
LM9	8943	6186	6213	6210	6017	7494	32544	8948	32565	5987	0
